# Supplementary material for: First Large-Scale DNA Barcoding Assessment of Reptiles in the Biodiversity Hotspot of Madagascar, Based on Newly Designed COI Primers
Source: PLoS One. 2012 Mar 30;7(3):e34506. doi: 10.1371/journal.pone.0034506 (PMC3316696; doi:10.1371/journal.pone.0034506)
Supplement: Table S1 — Data of specimens and samples used in the study. (XLS) [file pone.0034506.s005.xls]

## Sheet: Sheet1
No.	Sample identifier	Genus	species	Locality	Family	seq	seqfull	BOLD	INC	CN	TS	TL
456	2000_C19	Calumma	boettgeri	Nosy_Be	Chamaeleonidae	1	1	REPT002-12	1	not collected		yes
396	2000F10	Phelsuma	breviceps	near_Toliara	Gekkonidae	1	1	REPT003-12	1
384	2000F41	Furcifer	antimena	near_Toliara	Chamaeleonidae	1	1	REPT004-12	1
386	2000F42	Oplurus	fierinensis	near_Toliara	Iguanidae	1	1	REPT005-12	1			(yes)
457	2001_C11	Blaesodactylus	sp_nov_016	Ankarafantsika	Gekkonidae	1	1	REPT006-12	1	ZSM 469/2001	HT	yes
397	2001A21	Lygodactylus	bivittis	Andasibe	Gekkonidae	1	1	REPT007-12	1
379	2001D37	Paroedura	ibityensis	na	Gekkonidae	1	1	REPT008-12	1
378	2001F58	Paracontias	manify	Tsaratanana	Scincidae	1	1	REPT009-12	1	MRSN R1887	HT	yes
385	2001G22	Calumma	peltierorum	Tsaratanana	Chamaeleonidae	1	1	REPT010-12	1	FAZC
389	2001G33	Brookesia	lineata	Tsaratanana	Chamaeleonidae	1	1	REPT011-12	1	FAZC		yes
390	2001G56	Calumma	guibei	Tsaratanana	Chamaeleonidae	1	1	REPT012-12	1	FAZC		(yes)
361	2002_2025	Tracheloptychus	petersi	Ifaty	Gerrhosauridae	1	1	REPT013-12	1	ZSM 1121/2003
443	C_pars	Calumma	parsonii	na	Chamaeleonidae	1	1	REPT014-12	1
37	D5662	Calumma	cfcucullatum	Mahasoa	Chamaeleonidae	1	1	REPT015-12	1	uncat.
38	D5669	Calumma	parsonii	Mahasoa	Chamaeleonidae	1	1	REPT016-12	1	uncat.
39	D5670	Zonosaurus	madagascariensis	Mahasoa	Gerrhosauridae	1	1	REPT017-12	1	uncat.
40	D5677	Calumma	nasutum3	Mahasoa	Chamaeleonidae	1	1	REPT018-12	1	uncat.
23	D5679	Liopholidophis	varius	Ambatodisakoana	Lamprophiidae	1	1	REPT019-12	1	uncat.
41	D5682	Phelsuma	guttata	Mahasoa	Gekkonidae	1	1	REPT020-12	1	uncat.
42	D5689	Uroplatus	sikorae1	Mahasoa	Gekkonidae	1	1	REPT021-12	1	uncat.
43	D5690	Calumma	furcifer	Mahasoa	Chamaeleonidae	1	1	REPT022-12	1	uncat.
44	D5693	Lygodactylus	miops	Mahasoa	Gekkonidae	1	1	REPT023-12	1	uncat.
25	D5704	Ithycyphus	perineti	Mahasoa_forest	Lamprophiidae	1	1	REPT024-12	1	uncat.
326	D5711	Paracontias	kankana	Mahasoa	Scincidae	1	1	REPT025-12	1	ZSM 1810/2008	HT	yes
228	D5871	Exallodontophis	albignaci	Angozongahy	Lamprophiidae	1	1	REPT026-12	1	uncat.
229	D5872	Compsophis	sp_010	Fatsialana	Lamprophiidae	1	1	REPT027-12	1	uncat.
323	D5882	Calumma	sp	Angozongahy	Chamaeleonidae	1	1	REPT028-12	1	uncat.
324	D5885	Amphiglossus	sp_nov_013	Angozongahy	Scincidae	1	1	REPT029-12	1	MNCN 44649	PT	yes
230	D5931	Liopholidophis	sexlineatus	Ampofoko	Lamprophiidae	1	1	REPT030-12	1	uncat.
231	D5934	Thamnosophis	infrasignatus	"loc_tortuga"	Lamprophiidae	1	1	REPT031-12	1	MNCN uncat.
325	D5945	Pelusios	castanoides	Fatsialana	Pelomedusidae	1	1	REPT032-12	1	uncat.
395	D5946	Pelusios	castanoides	Fatsialana	Pelomedusidae	1	1	REPT033-12	1	uncat.
236	D5948	Liophidium	pattoni	Makira	Lamprophiidae	1	1	REPT034-12	1	ZSM 186/2009	HT	yes
232	D5949	Dromicodryas	bernieri	Ambilombe	Lamprophiidae	1	1	REPT035-12	1	ZSM 493/2009
233	D5950	Thamnosophis	lateralis	Ambilombe	Lamprophiidae	1	1	REPT036-12	1	uncat.
235	D5981	Lycodryas	pseudogranuliceps	Befandriana	Lamprophiidae	1	1	REPT037-12	1	ZSM 193/2009
430	D6125	Calumma	malthe	Antevialambazaha	Chamaeleonidae	1	1	REPT038-12	1	uncat.
431	D6140	Calumma	aff_guibei	Matsaborimaika	Chamaeleonidae	1	1	REPT039-12	1	uncat.
435	D6238	Phelsuma	lineata_punctulata	Tsaratanana	Gekkonidae	1	1	REPT040-12	1	uncat.		yes
432	D6282	Calumma	hafahafa	Andrevorevo	Chamaeleonidae	1	1	REPT041-12	1	uncat.
433	D6378	Calumma	crypticum	Antsirakala	Chamaeleonidae	1	1	REPT042-12	1	uncat.
458	D6411	Brookesia	sp_017	Bemanevika	Chamaeleonidae	1	1	REPT043-12	1	uncat.
434	D6493	Calumma	boettgeri	Maromiandra	Chamaeleonidae	1	1	REPT044-12	1	uncat.
47	F1016	Calumma	aff_boettgeri	Mont_dAmbre	Chamaeleonidae	1	1	REPT045-12	1	ZSM 2072/2007
348	F1022	Paracontias	rothschildi	Baie_de_Sakalava	Scincidae	1	1	REPT046-12	1	ZSM 2074/2007
48	F1031	Madascincus	arenicola	Baie_des_Dunes	Scincidae	1	1	REPT047-12	1	ZSM 2076/2007
49	F1032	Cryptoblepharus	boutonii	Baie_des_Dunes	Scincidae	1	1	REPT048-12	1	UADBA uncat.
51	F1068	Brookesia	ambreensis	Mont_dAmbre	Chamaeleonidae	1	1	REPT049-12	1	ZSM 2088/2007		yes
52	F1073	Brookesia	antakarana	Mont_dAmbre	Chamaeleonidae	1	1	REPT050-12	1	ZSM 2091/2007		yes
53	F1077	Brookesia	stumpffi	Mont_dAmbre	Chamaeleonidae	1	1	REPT051-12	1	ZSM 2094/200
54	F1082	Brookesia	tuberculata	Mont_dAmbre	Chamaeleonidae	1	1	REPT052-12	1	ZSM 2097/2007		yes
55	F1094	Uroplatus	giganteus	Mont_dAmbre	Gekkonidae	1	1	REPT053-12	1	ZSM 2102/2007		yes
342	F1095	Furcifer	timoni	Mont_dAmbre	Chamaeleonidae	1	1	REPT054-12	1	ZSM 2103/2007	HT	yes
56	F1097	Uroplatus	alluaudi	Mont_dAmbre	Gekkonidae	1	1	REPT055-12	1	ZSM 2104/2007		yes
57	F1100	Paroedura	sp_nov_003	Mont_des_Francais	Gekkonidae	1	1	REPT056-12	1	ZSM 2107/2007	PT desig	yes desig
58	F1107	Brookesia	ebenaui	Mont_des_Francais	Chamaeleonidae	1	1	REPT057-12	1	ZSM 2110/2007
59	F1110	Geckolepis	sp_004	Mont_des_Francais	Gekkonidae	1	1	REPT058-12	1	ZSM 2112/2007
60	F1113	Paroedura	lohatsara	Mont_des_Francais	Gekkonidae	1	1	REPT327-12	1	UADBA uncat.		yes
32	F1152	Madagascarophis	sp_002	Mont_des_Francais	Lamprophiidae	1	1	REPT059-12	1	ZSM 2130/2007	HT desig	yes desig
62	F1174	Furcifer	petteri	near_Antsiranana (Foret de Orangea)	Chamaeleonidae	1	1	REPT060-12	1	ZSM 2137/2007
63	F1178	Hemidactylus	mercatorius	Antsiranana	Gekkonidae	1	1	REPT061-12	1	ZSM 2140/2007
64	F1179	Blaesodactylus	boivini	Orangea	Gekkonidae	1	1	REPT328-12	1	UADBA uncat.
465	F1196	Brookesia	sp_nov_018_confidens	Ankarana	Chamaeleonidae	1	1	REPT062-12	1	ZSM 2150/2007	HT desig	yes desig
358	F1228	Madascincus	polleni	Foret_dAmbre	Scincidae	1	1	REPT063-12	1	ZSM 2162/2007
466	F1250	Brookesia	sp_nov_aff_karchei_desperata	Foret_dAmbre	Chamaeleonidae	1	1	REPT064-12	1	ZSM 2170/2007	HT desig	yes desig
467	F1271	Brookesia	sp_nov_019	Nosy_Hara	Chamaeleonidae	1	1	REPT065-12	1	ZSM 2181/2007	HT desig	yes desig
468	F1284	Paroedura	cf_karstophila	Nosy_Hara	Gekkonidae	1	1	REPT066-12	1	ZSM 2189/2007
309	F1313	Phelsuma	grandis	Nosy_Hara	Gekkonidae	1	1	REPT329-12	1	UADBA uncat.
310	F1335	Xenotyphlops	grandidieri	Baie_de_Sakalava	Typhlopidae	1	1	REPT067-12	1	ZSM 2213/2007		(yes)
362	F1476	Typhlops	microcephalus	Mont_dAmbre	Typhlopidae	1	1	REPT068-12	1	ZSM 2233/2007
97	F1640	Mimophis	mahfalensis	Ankarana	Psammophiidae	1	1	REPT330-12	1	UADBA uncat.
77	F1641	Madagascarophis	colubrinus	Ankarana	Lamprophiidae	1	1	REPT331-12	1	UADBA uncat.
370	F1667	Phelsuma	roesleri	Ankarana	Gekkonidae	1	1	REPT069-12	1	ZSM 1516/2008	PT	yes
78	F1675	Liophidium	torquatum1	Mont_des_Francais	Lamprophiidae	1	1	REPT070-12	1	ZSM 1618/2008
469	F1703	Madascincus	arenicola	Baie_de_Sakalava	Scincidae	1	1	REPT071-12	1	ZSM 1565/2008	HT	yes
79	F1716	Lycodryas	granuliceps	Mont_des_Francais	Lamprophiidae	1	1	REPT332-12	1	UADBA uncat.
80	F1717	Liophidium	therezieni	Mont_des_Francais	Lamprophiidae	1	1	REPT333-12	1	UADBA uncat.
81	F1718	Liophidium	torquatum1	Mont_des_Francais	Lamprophiidae	1	1	REPT334-12	1	UADBA uncat.
82	F1720	Lycodryas	inopinae	Mont_des_Francais	Lamprophiidae	1	1	REPT335-12	1	UADBA uncat.
312	F1731	Zonosaurus	tsingy	Mont_des_Francais	Gerrhosauridae	1	1	REPT336-12	1	UADBA uncat.
83	F1737	Madagascarophis	sp_005	Mont_des_Francais	Lamprophiidae	1	1	REPT337-12	1	UADBA uncat.
85	F1783	Pseudoxyrhopus	quinquelineatus	Ampombofofo	Lamprophiidae	1	1	REPT338-12	1	UADBA uncat.
86	F1785	Lycodryas	granuliceps	Ampombofofo	Lamprophiidae	1	1	REPT339-12	1	UADBA uncat.
87	F1786	Lycodryas	inopinae	Ampombofofo	Lamprophiidae	1	1	REPT340-12	1	UADBA uncat.
88	F1787	Thamnosophis	martae	Mont_des_Francais	Lamprophiidae	1	1	REPT341-12	1	UADBA uncat.
313	F1790	Paracontias	minimus	Ampombofofo	Scincidae	1	1	REPT342-12	1	UADBA uncat.
89	F1795	Liophidium	torquatum1	Orangea	Lamprophiidae	1	1	REPT343-12	1	UADBA uncat.
90	F1875	Thamnosophis	lateralis	Foret_dAmbre	Lamprophiidae	1	1	REPT072-12	1	ZSM 1600/2008
91	F1885	Lycodryas	granuliceps	Mont_dAmbre	Lamprophiidae	1	1	REPT344-12	1	UADBA uncat.
355	F1886	Hemidactylus	platycephalus	Antsiranana	Gekkonidae	1	1	REPT073-12	1	ZSM 1532/2008
92	F1910	Heterolidon	fohy	Ampombofofo	Lamprophiidae	1	NA	REPT074-12	1	ZSM 1624/2008
94	F1912	Liophidium	torquatum2	Ampombofofo	Lamprophiidae	1	1	REPT075-12	1	ZSM 1616/2008
373	F1923	Amphiglossus	ardouini	Ambombofofo	Scincidae	1	1	REPT076-12	1	ZSM 1555/2008		(yes)
343	F1946	Paracontias	hildebrandti	Mont_des_Francais	Scincidae	1	NA	REPT077-12	1	ZSM 1578/2008
405	F201	Lycodryas	sp_015	Andohahela	Lamprophiidae	1	1	REPT078-12	1	ZSM 113/2004	HT desig	yes desig
375	F2324	Lygodactylus	roavolana	Manantantely	Gekkonidae	1	1	REPT079-12	1	ZSM 5115/2008	HT	yes
67	F2330	Chalarodon	madagascariensis	N_of_Tranomaro	Iguanidae	1	1	REPT080-12	1	ZSM 139/2005
66	F2337	Tracheloptychus	madagascariensis	Fundort_6_Miguel	Gerrhosauridae	1	1	REPT345-12	1	UADBA uncat.
188	F2349	Lygodactylus	verticillatus	near_Esomony	Gekkonidae	1	1	REPT081-12	1	ZSM 5116/2005
189	F2353	Oplurus	saxicola	Esomony_region	Iguanidae	1	1	REPT082-12	1	ZSM 332/2005
68	F2366	Paragehyra	gabriellae	Grotte_Ampasy	Gekkonidae	1	1	REPT083-12	1	ZSM 339/2005
376	F2379	Pseudoxyrhopus	cf_imerinae	Andohahela	Lamprophiidae	1	1	REPT084-12	1	ZSM 361/2005
70	F2396	Brookesia	nasus	Andohahela	Chamaeleonidae	1	1	REPT085-12	1	ZSM 122/2005
71	F2397	Calumma	nasutum4	Andohahela	Chamaeleonidae	1	1	REPT346-12	1	UADBA uncat.
72	F2401	Amphiglossus	cf_macrocercus	Andohahela	Scincidae	1	1	REPT347-12	1	UADBA uncat.
181	F242	Calumma	oshaughnessyi	Andohahela	Chamaeleonidae	1	1	REPT086-12	1	ZSM 132/2004
175	F25	Lygodactylus	arnoulti	Col_de_Tapias	Gekkonidae	1	1	REPT087-12	1	ZSM 18/2004
191	F2510	Amphiglossus	cf_macrocercus	Andohahela	Scincidae	1	1	REPT088-12	1	ZSM 83/2005
73	F2511	Oplurus	quadrimaculatus	Andohahela	Iguanidae	1	1	REPT089-12	1	ZSM 333/2005
192	F2514	Calumma	capuroni	Andohahela	Chamaeleonidae	1	1	REPT090-12	1	ZSM 132/2005
74	F2515	Calumma	andringitraense	Andohahela	Chamaeleonidae	1	1	REPT091-12	1	ZSM 128/2005
315	F2540	Trachylepis	vato	Andohahela-Esomony	Scincidae	1	1	REPT092-12	1	ZSM 155/2005
316	F2541	Trachylepis	aureopunctata	Esomony_Manambolo	Scincidae	1	1	REPT093-12	1	ZSM 156/2005
317	F2542	Trachylepis	elegans	Esomony_Manambolo	Scincidae	1	1	REPT094-12	1	ZSM 74/2005
318	F2556	Phelsuma	malamakibo	Andohahela	Gekkonidae	1	1	REPT348-12	1	UADBA uncat.		yes
193	F2565	Trachylepis	elegans	Esomony-river_Mitray	Scincidae	1	1	REPT349-12	1	UADBA uncat.
75	F2570	Oplurus	cyclurus	Marohotra	Iguanidae	1	1	REPT095-12	1	ZSM 334/2005
194	F2571	Trachylepis	aureopunctata	Esomony-river_Mitray	Scincidae	1	1	REPT096-12	1	ZSM 37/2005
196	F2647	Phelsuma	antanosy	Ste_Luce	Gekkonidae	1	1	REPT097-12	1	ZSM 5192/2005
197	F2683	Voeltzkowia	lineata	Toliara	Scincidae	1	1	REPT098-12	1	ZSM 384/2005
319	F2685	Voeltzkowia	fierinensis	Toliara	Scincidae	1	1	REPT099-12	1	ZSM 386/2005		yes
198	F2690	Calumma	brevicorne	Andasibe	Chamaeleonidae	1	1	REPT100-12	1	ZSM 70/2005
65	F2705	Phelsuma	laticauda	Antalaha_airport	Gekkonidae	1	1	REPT101-12	1	ZSM 343/2005
200	F2707	Hemidactylus	frenatus	Sambava	Gekkonidae	1	1	REPT102-12	1	ZSM 146/2005
201	F2739	Brookesia	vadoni	Marojejy	Chamaeleonidae	1	1	REPT103-12	1	ZSM 124/2005
202	F2740	Trachylepis	gravenhorstii1	Marojejy	Scincidae	1	1	REPT350-12	1	UADBA uncat.
203	F2752	Brookesia	karchei	Marojejy	Chamaeleonidae	1	1	REPT104-12	1	ZSM 125/2005		yes
204	F2782	Zonosaurus	subunicolor	Marojejy	Gerrhosauridae	1	NA	REPT105-12	1	ZSM 387/2005
27	F2796	Liopholidophis	sp_001	Marojejy	Lamprophiidae	1	1	REPT106-12	1	ZSM 153/2005	HT desig	yes desig
409	F2809	Lycodryas	sp_aff_gaimardii	Marojejy	Lamprophiidae	1	1	REPT107-12	1	ZSM 369/2005	HT desig	yes desig
205	F2845	Amphiglossus	sp_008	Marojejy	Scincidae	1	1	REPT108-12	1	ZSM 85/2005
182	F303	Phelsuma	modesta_isakae	Ilasombe_Isaka	Gekkonidae	1	1	REPT109-12	1	ZSM 163/2004		yes
98	F3115	Phisalixella	variabilis	Foret_dAmbre	Lamprophiidae	1	1	REPT110-12	1	ZSM 1605/2008
183	F312	Zonosaurus	maximus	Manantantely	Gerrhosauridae	1	1	REPT111-12	1	ZSM 169/2004
95	F3127	Pseudoxyrhopus	microps	Foret_dAmbre	Lamprophiidae	1	1	REPT112-12	1	ZSM 1611/2008
321	F3134	Trachylepis	tavaratra	Foret_dAmbre	Scincidae	1	NA	REPT113-12	1	ZSM 1551/2008
96	F3142	Pseudoxyrhopus	quinquelineatus	Foret_dAmbre	Lamprophiidae	1	1	REPT114-12	1	ZSM 1608/2008
99	F3150	Thamnosophis	lateralis	Foret_dAmbre	Lamprophiidae	1	1	REPT351-12	1	UADBA uncat.
137	F3158	Thamnosophis	martae	Foret_dAmbre	Lamprophiidae	1	1	REPT115-12	1	ZSM 1597/2008
367	F3165	Typhlops	rajeryi	Ranomafana	Typhlopidae	1	1	REPT116-12	1	ZSM 1589/2008	HT	yes
101	F3220	Liophidium	mayottensis	Mayotte	Lamprophiidae	1	1	REPT117-12	1	ZSM 1693/2008		yes
305	F324	Pelomedusa	subrufa	Ambondro_Tsiombe	Pelomedusidae	1	1	REPT118-12	1	ZSM 177/2004
185	F328	Phelsuma	mutabilis	Tranoroa	Gekkonidae	1	1	REPT352-12	1	UADBA uncat.
410	F3341	Thamnosophis	epistibes	Mandraka	Lamprophiidae	1	1	REPT119-12	1	ZSM 1598/2008
186	F355	Lygodactylus	verticillatus	Sakaraha	Gekkonidae	1	1	REPT120-12	1	ZSM 190/2004
187	F358	Phelsuma	hielscheri	Isalo	Gekkonidae	1	1	REPT121-12	1	ZSM 192/2004
302	F401	Calumma	ambreense	Mont_dAmbre	Chamaeleonidae	1	1	REPT353-12	1	UADBA uncat.		yes
471	F4287	Lygodactylus	aff_bivittis	Makira	Gekkonidae	1	1	REPT122-12	1	ZSM 347/2010
436	F4311	Calumma	vencesi	Makira	Chamaeleonidae	1	1	REPT123-12	1	ZSM 462/2010
437	F4315	Compsophis	fatsibe	Makira	Lamprophiidae	1	1	REPT124-12	1	ZSM 288/2010
438	F4316	Pseudoxyrhopus	heterurus	Makira	Lamprophiidae	1	1	REPT125-12	1	ZSM 424/2010
472	F4337	Brookesia	aff_thieli	Anjozorobe	Chamaeleonidae	1	1	REPT126-12	1	ZSM 451/2010
439	F4499	Calumma	tarzan	Anosibe_AnAla	Chamaeleonidae	1	1	REPT127-12	1	ZSM 220/2010	PT	yes
440	F4525	Pseudoxyrhopus	tritaeniatus	Moramanga	Lamprophiidae	1	1	REPT128-12	1	ZSM 470/2010
473	F4557	Brookesia	ramanantsoai	Tsinjoarivo	Chamaeleonidae	1	1	REPT129-12	1	ZSM 285/2010
474	F4566	Compsophis	cf_infralineatus	Tsinjoarivo	Lamprophiidae	1	1	REPT130-12	1	ZSM 289/2010
441	F4577	Calumma	oshaughnessyi	Tsinjoarivo	Chamaeleonidae	1	1	REPT354-12	1	UADBA uncat.
442	F4686	Liopholidophis	grandidieri	Tsinjoarivo	Lamprophiidae	1	1	REPT131-12	1	ZSM 345/2010
157	F475	Furcifer	oustaleti	Sakaramy	Chamaeleonidae	1	1	REPT132-12	1	ZSM 243/2004
306	F476	Paracontias	brocchii	Mont_dAmbre	Scincidae	1	1	REPT133-12	1	ZSM 244/2004		yes
158	F477	Brookesia	sp_nov_006	Mont_des_Francais	Chamaeleonidae	1	1	REPT355-12	1	UADBA uncat.	PT desig	yes desig
476	F482	Amphiglossus	sp_"variegatus"	Mont_des_Francais	Scincidae	1	1	REPT134-12	1	ZSM 246/2004	HT desig	yes desig
159	F488	Phelsuma	dorsivittata	Mont_dAmbre	Gekkonidae	1	1	REPT135-12	1	ZSM 249/2004		yes
477	F490	Uroplatus	alluaudi	Mont_dAmbre	Gekkonidae	1	1	REPT136-12	1	ZSM 251/2004
406	F491	Liopholidophis	dimorphus	Mont_dAmbre	Lamprophiidae	1	1	REPT137-12	1	ZSM 252/2004	HT	yes
160	F502	Furcifer	pardalis	Mont_dAmbre	Chamaeleonidae	1	1	REPT356-12	1	UADBA uncat.
161	F504	Calumma	amber	Mont_dAmbre	Chamaeleonidae	1	1	REPT138-12	1	ZSM 261/2004		yes
162	F505	Zonosaurus	haraldmeieri	Mont_dAmbre	Gerrhosauridae	1	1	REPT139-12	1	ZSM 262/2004		yes
164	F515	Uroplatus	sikorae2	Mont_dAmbre	Gekkonidae	1	1	REPT140-12	1	ZSM 268/2004
177	F53	Oplurus	saxicola	Tsihombe	Iguanidae	1	NA	REPT141-12	1	ZSM 33/2004
165	F550	Lygodactylus	heterurus	Ankarana	Gekkonidae	1	1	REPT142-12	1	ZSM 286/2004
166	F554	Geckolepis	maculata	Ankarana	Gekkonidae	1	1	REPT143-12	1	ZSM 289/2004
176	F56	Phelsuma	modesta_modesta	Ambovombe	Gekkonidae	1	1	REPT144-12	1	ZSM 35/2004		yes
178	F57	Geckolepis	typica	Ampanihy	Gekkonidae	1	1	REPT145-12	1	ZSM 36/2004
168	F602	Amphiglossus	mandokava	Mont_dAmbre	Scincidae	1	1	REPT146-12	1	ZSM 312/2004
170	F612	Paroedura	sp_nov_007	Mont_des_Francais	Gekkonidae	1	1	REPT357-12	1	UADBA uncat.
173	F633	Paroedura	oviceps	Mont_dAmbre	Gekkonidae	1	1	REPT147-12	1	ZSM 336/2004
206	F655	Oplurus	cuvieri	Antsalova	Iguanidae	1	1	REPT358-12	1	UADBA uncat.
403	F656	Phisalixella	tulearensis	Tsingy_de_Bemaraha	Lamprophiidae	1	1	REPT359-12	1	UADBA uncat.
156	F66	Furcifer	verrucosus	Fort_Dauphin	Chamaeleonidae	1	1	REPT148-12	1	ZSM 40/2004
207	F661	Furcifer	oustaleti	Ts_de_Bemaraha	Chamaeleonidae	1	1	REPT149-12	1	ZSM 1/2006
209	F663	Zonosaurus	bemaraha	Ts_de_Bemaraha	Gerrhosauridae	1	1	REPT150-12	1	ZSM 3/2006		yes
210	F676	Lygodactylus	aff_tolampyae	Ts_de_Bemaraha	Gekkonidae	1	1	REPT151-12	1	ZSM 6/2006
211	F680	Phelsuma	kochi	Ts_de_Bemaraha	Gekkonidae	1	1	REPT152-12	1	ZSM 7/2006
212	F686	Brookesia	brygooi	Ts_de_Bemaraha	Chamaeleonidae	1	1	REPT153-12	1	ZSM 11/2006
179	F70	Paroedura	bastardi	Fort_Dauphin	Gekkonidae	1	1	REPT154-12	1	ZSM 42/2004
208	F710	Furcifer	nicosiai	Ts_de_Bemaraha	Chamaeleonidae	1	1	REPT155-12	1	ZSM 20/2006		yes
213	F718	Zonosaurus	madagascarensis	Ts_de_Bemaraha	Gerrhosauridae	1	1	REPT156-12	1	ZSM 25/2006
304	F73	Trachylepis	elegans	Fort_Dauphin	Scincidae	1	1	REPT157-12	1	ZSM 44/2004
303	F744	Brookesia	exarmata	Ts_de_Bemaraha	Chamaeleonidae	1	1	REPT360-12	1	UADBA uncat.		yes
349	F751	Trachylepis	cf_dumasi	Ts_de_Bemaraha	Scincidae	1	1	REPT158-12	1	ZSM 41/2006
180	F76	Cryptoblepharus	boutonii	Fort_Dauphin	Scincidae	1	1	REPT159-12	1	ZSM 45/2004
216	F766	Trachylepis	sp_009	Ts_de_Bemaraha	Scincidae	1	1	REPT160-12	1	ZSM 45/2006
218	F797	Zonosaurus	laticaudatus	Ts_de_Bemaraha	Gerrhosauridae	1	1	REPT161-12	1	ZSM 64/2006
219	F815	Lygodactylus	aff_tolampyae	Ts_de_Bemaraha	Gekkonidae	1	1	REPT162-12	1	ZSM 71/2006
220	F833	Furcifer	lateralis	Ts_de_Bemaraha	Chamaeleonidae	1	1	REPT163-12	1	ZSM 79/2006
221	F841	Blaesodactylus	cf_sakalava	Ts_de_Bemaraha	Gekkonidae	1	1	REPT361-12	1	UADBA uncat.
222	F881	Phelsuma	borai	Ts_de_Bemaraha	Gekkonidae	1	1	REPT164-12	1	ZSM 103/2006	HT	yes
223	F896	Uroplatus	cf_henkeli	Ts_de_Bemaraha	Gekkonidae	1	1	REPT165-12	1	ZSM 113/2006
224	F905	Brookesia	perarmata	Ts_de_Bemaraha	Chamaeleonidae	1	1	REPT362-12	1	UADBA uncat.		yes
301	F91	Androngo	trivittatus	Fort_Dauphin	Scincidae	1	1	REPT166-12	1	ZSM 53/2004
26	F922	Thamnosophis	mavotenda	Ts_de_Bemaraha	Lamprophiidae	1	1	REPT167-12	1	ZSM 127/2006	HT	yes
225	F954	Chalarodon	madagascarensis	Antsalova	Iguanidae	1	1	REPT363-12	1	UADBA uncat.
226	F962	Phelsuma	cf_dubia	Antsalova	Gekkonidae	1	1	REPT168-12	1	ZSM 145/2006
351	F963	Trachylepis	dumasi	Ts_de_Bemaraha	Scincidae	1	1	REPT169-12	1	ZSM 146/2006
46	F998	Phelsuma	abbotti	Mont_dAmbre	Gekkonidae	1	1	REPT364-12	1	UADBA uncat.
45	F999	Paroedura	stumpffi	Mont_des_Francais	Gekkonidae	1	1	REPT365-12	1	UADBA uncat.
102	I28591	Dromicodryas	quadrilineatus	Sambava	Lamprophiidae	1	1	REPT170-12	1	not collected
103	I28592	Leioheterodon	madagascariensis	Ambanja_Maromandia	Lamprophiidae	1	1	REPT171-12	1	MRSN (FAZC 10621)
104	I28593	Mimophis	mahfalensis	Kirindy	Psammophiidae	1	1	REPT172-12	1	not collected
105	I28595	Madagascarophis	colubrinus	Benavony	Lamprophiidae	1	1	REPT173-12	1
106	I28596	Parastenophis	betsileanus	Marojejy	Lamprophiidae	1	1	REPT174-12	1	ZFMK 60500
107	I28609	Liophidium	torquatum2	Mont_dAmbre	Lamprophiidae	1	1	REPT175-12	1	not collected
108	I28610	Mimophis	mahfalensis	Mont_Ibity	Psammophiidae	1	1	REPT176-12	1
110	I28612	Alluaudina	bellyi	Berara	Lamprophiidae	1	1	REPT177-12	1	MRSN (FAZC 10622)
111	I28613	Langaha	madagascariensis	na	Lamprophiidae	1	1	REPT178-12	1
112	I28614	Heteroliodon	fohy	Mont_des_Francais	Lamprophiidae	1	1	REPT179-12	1	ZSM 548/2000	HT	yes
113	I28615	Compsophis	albiventris	Mont_dAmbre	Lamprophiidae	1	1	REPT180-12	1	ZSM 497/2000		yes
114	I28616	Dromicodryas	bernieri	Ifaty	Lamprophiidae	1	1	REPT181-12	1	UADBA (FGMV 2000-517)
115	I28618	Thamnosophis	lateralis	near_Mantasoa	Lamprophiidae	1	1	REPT182-12	1	UADBA (FGMV 2000-36)
116	I28619	Compsophis	infralineatus	Manjakatompo	Lamprophiidae	1	1	REPT183-12	1	ZSM 378/2000
117	I28620	Ithycyphus	miniatus	Berara	Lamprophiidae	1	1	REPT184-12	1	MRSN (FAZC 10680)
119	I28625	Leioheterodon	geayi	near_Toliara	Lamprophiidae	1	1	REPT185-12	1	ZSM 630/2000
120	I28626	Madagascarophis	meridionalis	Ifaty	Lamprophiidae	1	1	REPT186-12	1	ZSM 629/2000
122	I28701	Phisalixella	arctifasciata	Andasibe	Lamprophiidae	1	1	REPT187-12	1	ZSM 231/2002
123	I29340	Lycodryas	citrinus	no_locality	Lamprophiidae	1	1	REPT188-12	1	ZSM (923/2000?)
124	I29345	Liophidium	rhodogaster	Ranomafana	Lamprophiidae	1	1	REPT189-12	1	ZSM 784/2003
125	I29350	Compsophis	laphystius	Ranomafana	Lamprophiidae	1	1	REPT190-12	1	UADBA 20989		yes
126	I29352	Leioheterodon	modestus	Analalava_forest	Lamprophiidae	1	1	REPT191-12	1	voucher identity unclear
127	I29353	Ithycyphus	perineti	Ifanadiana	Lamprophiidae	1	1	REPT192-12	1	ZSM 783/2003
128	I29354	Phisalixella	variabilis	Ankarana	Lamprophiidae	1	1	REPT193-12	1	ZSM 887/2003
129	I29364	Pseudoxyrhopus	heterurus	na	Lamprophiidae	1	1	REPT194-12	1
130	I29365	Lycodryas	inopinae	Mont_des_Francais	Lamprophiidae	1	NA	REPT195-12	1	ZSM 1117/2003
131	I29366	Pseudoxyrhopus	quinquelineatus	Ankarafantsika	Lamprophiidae	1	1	REPT196-12	1
133	I29368	Thamnosophis	stumpffi	Nosy_Be	Lamprophiidae	1	1	REPT197-12	1	ZSM 579/2001
136	I29409	Ithycyphus	oursi	Ranote	Lamprophiidae	1	1	REPT198-12	1	not collected
393	M0379	Phelsuma	quadriocellata	Ranomafana	Gekkonidae	1	1	REPT199-12	1	ZFMK 82141
29	M07_3	Liophidium	maintikibo	Kirindy	Lamprophiidae	1	1	REPT200-12	1	ZSM 2052/2007	HT	yes
238	M09_1	Madagascarophis	meridionalis	Tsimanampetsotsa	Lamprophiidae	1	1	REPT201-12	1	not collected
239	M09_2	Liophidium	vaillanti	Tsimanampetsotsa	Lamprophiidae	1	1	REPT202-12	1	not collected
240	M09_3	Lycodryas	inornatus	Tsimanampetsotsa	Lamprophiidae	1	1	REPT203-12	1	not collected
284	M109	Zonosaurus	aeneus	Ranomafana	Gerrhosauridae	1	NA	REPT204-12	1
482	M11211	Paracontias	vermisaurus	Makira	Scincidae	1	1	REPT205-12	1	ZSM 597/2009	HT	yes
283	M11275	Calumma	cf_vencesi	Angozongahy	Chamaeleonidae	1	1	REPT206-12	1	ZSM 620/2009
234	M11316	Pseudoxyrhopus	analabe	Angozongahy	Lamprophiidae	1	1	REPT207-12	1	ZSM 540/2009
484	M11434	Phelsuma	laticauda_angularis	Antsohihy	Gekkonidae	1	NA	REPT208-12	1	uncat.		yes
414	M12236	Calumma	gastrotaenia	Analabe	Chamaeleonidae	1	1	REPT209-12	1	uncat.
415	M12247	Calumma	aff_boettgeri	Analabe	Chamaeleonidae	1	1	REPT210-12	1	uncat.
416	M12273	Calumma	nasutum5	Analabe	Chamaeleonidae	1	1	REPT211-12	1	uncat.
418	M12307	Calumma	aff_guibei	Antsahani_Ledy	Chamaeleonidae	1	1	REPT212-12	1	uncat.
419	M12354	Calumma	peltierorum	Matsaborimaika	Chamaeleonidae	1	1	REPT213-12	1	uncat.
426	M12356	Calumma	aff_guibei	Matsaborimaika	Chamaeleonidae	1	1	REPT214-12	1	uncat.
421	M12396	Amphiglossus	tsaratananensis	Matsaborimaika	Scincidae	1	1	REPT215-12	1	uncat.		(yes)
422	M12415	Calumma	tsaratananaense	Amboditsaratanana	Chamaeleonidae	1	1	REPT216-12	1	uncat.		yes
423	M12416	Calumma	aff_peyrierasi	Amboditsaratanana	Chamaeleonidae	1	1	REPT217-12	1	uncat.
424	M12473	Mimophis	mahfalensis	Mangindrano	Psammophiidae	1	1	REPT218-12	1	uncat.
425	M12474	Liopholidophis	sexlineatus	Mangindrano	Lamprophiidae	1	1	REPT219-12	1	uncat.
427	M12511	Calumma	aff_guibei	Antsirakala	Chamaeleonidae	1	1	REPT220-12	1	uncat.
428	M12629	Liophidium	torquatum2	Ambilombe	Lamprophiidae	1	1	REPT221-12	1	uncat.
429	M12630	Thamnosophis	infrasignatus	Ambilombe	Lamprophiidae	1	1	REPT222-12	1	uncat.
143	M150	Brookesia	superciliaris	Ambohitsara	Chamaeleonidae	1	1	REPT366-12	1	UADBA uncat.
275	M152	Calumma	cf_fallax	Ambohitsara	Chamaeleonidae	1	1	REPT367-12	1	UADBA uncat.
286	M2027	Madascincus	melanopleura	Marojejy	Scincidae	1	1	REPT223-12	1	ZSM 402/2005
12	M2029	Phelsuma	cf_dorsivittata	Marojejy	Gekkonidae	1	1	REPT224-12	1	ZSM 63/2005
13	M2031	Madascincus	cf_stumpffi	Marojejy	Scincidae	1	1	REPT225-12	1	ZSM 32/2005
14	M2035	Zonosaurus	rufipes	Marojejy	Gerrhosauridae	1	1	REPT226-12	1	ZSM 497/2005
15	M2036	Zonosaurus	madagascariensis	Marojejy	Gerrhosauridae	1	1	REPT368-12	1	UADBA uncat.
147	M2037	Uroplatus	sikorae3	Marojejy	Gekkonidae	1	1	REPT227-12	1	ZSM 5045/2005
407	M2048	Liopholidophis	dolicocercus	Marojejy	Lamprophiidae	1	1	REPT228-12	1	ZSM 60/2005
408	M2049	Liopholidophis	dolicocercus	Marojejy	Lamprophiidae	1	1	REPT369-12	1	UADBA uncat.
149	M2050	Brookesia	betschi	Marojejy	Chamaeleonidae	1	1	REPT229-12	1	ZSM 430/2005		yes
16	M2072	Calumma	nasutum1	Marojejy	Chamaeleonidae	1	1	REPT230-12	1	ZSM 441/2005
150	M2076	Calumma	guillaumeti	Marojejy	Chamaeleonidae	1	1	REPT370-12	1	UADBA uncat.		yes
17	M2097	Brookesia	griveaudi	Marojejy	Chamaeleonidae	1	1	REPT371-12	1	UADBA uncat.		yes
151	M2099	Ebenavia	inunguis	Marojejy	Gekkonidae	1	1	REPT231-12	1	ZSM 444/2005
18	M2163	Madascincus	melanopleura	Nosy_Mangabe	Scincidae	1	1	REPT232-12	1	ZSM 398/2005
19	M2169	Calumma	nasutum2	Nosy_Mangabe	Chamaeleonidae	1	1	REPT233-12	1	ZSM 443/2005
20	M2172	Phelsuma	guttata	Nosy_Mangabe	Gekkonidae	1	1	REPT234-12	1	ZSM 462/2005
21	M2177	Uroplatus	fimbriatus	Nosy_Mangabe	Gekkonidae	1	1	REPT372-12	1	UADBA uncat.		yes
22	M2187	Blaesodactylus	antongilensis	Nosy_Mangabe	Gekkonidae	1	1	REPT235-12	1	ZSM 410/2005		yes
152	M2190	Brookesia	peyrierasi	Nosy_Mangabe	Chamaeleonidae	1	1	REPT236-12	1	ZSM 434/2005		yes
33	M2197	Zonosaurus	brygooi	Nosy_Mangabe	Gerrhosauridae	1	1	REPT237-12	1	ZSM 498/2005
153	M2219	Madascincus	sp_"baeus"	Andasibe	Scincidae	1	1	REPT373-12	1	UADBA uncat.		yes desig
287	M2220	Exallodontophis	albignaci	Andasibe	Lamprophiidae	1	1	REPT374-12	1	UADBA uncat.		yes
288	M2224	Amphiglossus	astrolabi	Andasibe	Scincidae	1	1	REPT375-12	1	UADBA uncat.
154	M2225	Amphiglossus	astrolabi	Andasibe	Scincidae	1	1	REPT238-12	1	ZSM 397/2005
289	M2231	Madascincus	melanopleura	Andasibe	Scincidae	1	NA	REPT376-12	1	UADBA uncat.
155	M2240	Amphiglossus	sp_"phaeurus"	Andasibe	Scincidae	1	1	REPT377-12	1	UADBA uncat.
142	M2242	Brookesia	superciliaris	Andasibe	Chamaeleonidae	1	1	REPT378-12	1	UADBA uncat.
34	M2247	Amphiglossus	sp_"robustus"	Andasibe	Scincidae	1	1	REPT379-12	1	UADBA uncat.
35	M2252	Madascincus	cf_mouroundavae	Andasibe	Scincidae	1	1	REPT380-12	1	UADBA uncat.
394	M2256	Typhlops	andasibensis	Andasibe	Typhlopidae	1	1	REPT381-12	1	UADBA uncat.	PT	yes
36	M2257	Madascincus	melanopleura	Andasibe	Scincidae	1	1	REPT382-12	1	UADBA uncat.
291	M2290	Ramphotyphlops	braminus	Antananarivo	Typhlopidae	1	1	REPT239-12	1	ZSM 484/2005
292	M2483	Paroedura	androyensis	no_locality	Gekkonidae	1	1	REPT383-12	1	UADBA uncat.
293	M2519	Phelsuma	barbouri	Tsiafajavona	Gekkonidae	1	1	REPT384-12	1	UADBA uncat.
294	M2524	Trachylepis	madagascariensis	Tsiafajavona	Scincidae	1	1	REPT240-12	1	ZSM 595/2006
295	M2526	Lygodactylus	mirabilis	Tsiafajavona	Gekkonidae	1	1	REPT385-12	1	UADBA uncat.		yes
296	M2536	Trachylepis	boettgeri	Ankaratra	Scincidae	1	1	REPT386-12	1	UADBA uncat.
297	M2551	Micropisthodon	ochraceus	Andasibe	Lamprophiidae	1	1	REPT241-12	1	ZSM 540/2006
487	M2560	Liopholidophis	sexlineatus	Ankaratra	Lamprophiidae	1	1	REPT242-12	1	ZSM 168/2006
298	M2912	Trachylepis	gravenhorstii2	Ranomafana	Scincidae	1	1	REPT387-12	1	UADBA uncat.
30	M2921	Liopholidophis	rhadinaea	Ambatolahy_River	Lamprophiidae	1	1	REPT243-12	1	ZSM 894/2006		yes
299	M2942	Furcifer	campani	Ankaratra	Chamaeleonidae	1	1	REPT388-12	1	UADBA uncat.
278	M2944	Calumma	hilleniusi	Ankaratra	Chamaeleonidae	1	1	REPT244-12	1	ZSM 315/2006		(yes)
300	M2968	Zonosaurus	ornatus	Ambatolahy	Gerrhosauridae	1	1	REPT389-12	1	UADBA uncat.
411	M3085	Thamnosophis	lateralis	near_Ambatolahy	Lamprophiidae	1	1	REPT390-12	1	UADBA uncat.
31	M3338	Compsophis	boulengeri	Ranomena	Lamprophiidae	1	1	REPT391-12	1	UADBA uncat.
279	M3352	Amphiglossus	anosyensis	Ambatolahy_river	Scincidae	1	1	REPT245-12	1	ZSM 213/2006
392	M374	Phelsuma	parva	Ifanadiana-Tolongoina	Gekkonidae	1	1	REPT246-12	1	uncat.
276	M492	Calumma	gallus	Manombo	Chamaeleonidae	1	1	REPT247-12	1	uncat.
277	M519	Amphiglossus	punctatus	Ambatolahy_forest	Scincidae	1	1	REPT248-12	1	uncat.
1	M5448	Calumma	crypticum	Vohiparara_RNP	Chamaeleonidae	1	1	REPT249-12	1	uncat.
2	M5449	Furcifer	willsii	Ranomafana	Chamaeleonidae	1	1	REPT250-12	1	uncat.
5	M5531	Calumma	gastrotaenia	Ambohitantely	Chamaeleonidae	1	1	REPT251-12	1	uncat.
6	M5534	Paroedura	picta	Isalo	Gekkonidae	1	1	REPT252-12	1	uncat.
281	M5538	Trachylepis	nancycoutouae	Isalo	Scincidae	1	1	REPT253-12	1	ZSM uncat.		yes
383	M5540	Typhlops	arenarius	Isalo	Typhlopidae	1	1	REPT254-12	1	uncat.
282	M5962	Lygodactylus	intermedius	Andringitra	Gekkonidae	1	1	REPT255-12	1	uncat.		yes
144	M752	Brookesia	aff_thieli	Ambohitantely	Chamaeleonidae	1	1	REPT256-12	1	ZSM 429/2005
488	M753	Phelsuma	lineata_elanthana	Ambohitantely	Gekkonidae	1	1	REPT257-12	1	ZSM 62/2005
24	M8020	Pseudoxyrhopus	tritaeniatus	Ranomafana	Lamprophiidae	1	1	REPT392-12	1	UADBA uncat.
8	M8069	Trachylepis	gravenhorstii1	Andreba_Gara	Scincidae	1	1	REPT393-12	1	UADBA uncat.
369	M8668	Paroedura	maingoka	Tsimanampetsotsa	Gekkonidae	1	1	REPT258-12	1	ZSM 535/2009		yes
9	M8875	Furcifer	lateralis	no_locality	Chamaeleonidae	1	1	REPT394-12	1	UADBA uncat.
10	M8880	Gehyra	mutilata	Ambatondrazaka	Gekkonidae	1	1	REPT395-12	1	UADBA uncat.
489	M8917	Calumma	vohibola	Vohibola	Chamaeleonidae	1	1	REPT259-12	1	ZSM 643/2009	PT	yes
399	MAC1	Pseudoxyrhopus	tritaeniatus	Mont_dAmbre	Lamprophiidae	1	1	REPT260-12	1
478	MPCF0121	Furcifer	bifidus	Vohimana	Chamaeleonidae	1	1	REPT261-12	1	not collected
450	P_aff_parva_0009	Phelsuma	aff_parva	Nosy_Be	Gekkonidae	1	1	REPT262-12	1	no voucher collected
448	P_dubia_0008	Phelsuma	dubia	Nosy_Be	Gekkonidae	1	1	REPT263-12	1	no voucher collected		yes
346	PSG1611	Paroedura	masobe	na	Gekkonidae	1	1	REPT264-12	1
479	PSG2212	Furcifer	pardalis	na	Chamaeleonidae	1	1	REPT265-12	1
480	PSG2364	Calumma	marojezense	na	Chamaeleonidae	1	1	REPT266-12	1
413	TP844	Liophidium	chabaudi	near_Ifaty	Lamprophiidae	1	1	REPT267-12	1	not collected
241	X2000B48	Acrantophis	madagascariensis	Nosy_Be	Boidae	1	NA	REPT268-12	1	not collected
242	X2000C22	Hemidactylus	platycephalus	Nosy_Be	Gekkonidae	1	1	REPT269-12	1
243	X2000F12	Paragehyra	petiti	La_Mangrove	Gekkonidae	1	1	REPT270-12	1	ZSM 593/2000		(yes)
244	X2001A27	Sanzinia	mad_madagascariensis	Vohidrazana	Boidae	1	1	REPT271-12	1
245	X2001A30	Lygodactylus	blancae	Lac_Itasy	Gekkonidae	1	1	REPT272-12	1	ZSM 498/2001		yes
250	X2001B30	Paroedura	sp_nov_011	Ankarafantsika	Gekkonidae	1	1	REPT273-12	1	ZSM 484/2001	HT desig	yes
248	X2001B31	Brookesia	decaryi	Ankarafantsika	Chamaeleonidae	1	1	REPT274-12	1			yes
246	X2001B46	Sanzinia	mad_volontany	Ankarafantsika	Boidae	1	1	REPT275-12	1	ZSM 804/2001?	HT	yes
247	X2001B54	Amphiglossus	reticulatus	Ankarafantsika	Scincidae	1	1	REPT276-12	1
253	X2001C14	Lygodactylus	tolampyae	Ankarafantsika	Gekkonidae	1	1	REPT277-12	1	ZSM 501/2001
252	X2001C18	Furcifer	rhinoceratus	Ankarafantsika	Chamaeleonidae	1	1	REPT278-12	1
254	X2001C21	Uroplatus	guentheri	Ankarafantsika	Gekkonidae	1	1	REPT279-12	1
257	X2001D14	Madascincus	igneocaudatus	Mont_Ibity	Scincidae	1	1	REPT280-12	1	MV2001-441-445
256	X2001D35	Madascincus	igneocaudatus	Itremo	Scincidae	1	1	REPT281-12	1	ZSM 521/2001
255	X2001D46	Acrantophis	sp_012	300_km_von_Tana	Boidae	1	1	REPT282-12	1	not collected
258	X2001F35	Amphiglossus	tanysoma	Antsirasira	Scincidae	1	1	REPT283-12	1	MRSN R1865	PT
270	X2002_1468	Lygodactylus	pictus	Analalava_forest	Gekkonidae	1	1	REPT284-12	1	ZMA 19595
459	X2002_1490	Phelsuma	modesta_leiogaster	Toliara	Gekkonidae	1	1	REPT285-12	1	ZSM 944/2003		yes
372	X2002_1531	Amphiglossus	ornaticeps	near_Toliara	Scincidae	1	1	REPT286-12	1	ZSM 227/2003		(yes)
271	X2002_1557	Zonosaurus	quadrilineatus	Toliara	Gerrhosauridae	1	1	REPT287-12	1	UADBA 20977
360	X2002_1560	Lygodactylus	tuberosus	near_Toliara	Gekkonidae	1	1	REPT288-12	1	ZSM 947/2003
272	X2002_1562	Phelsuma	standingi	Ifaty	Gekkonidae	1	1	REPT289-12	1	UADBA 21029
460	X2002_1567	Mimophis	mahfalensis	Toliara	Psammophiidae	1	1	REPT290-12	1
374	X2002_1586	Amphiglossus	ornaticeps	near_Toliara	Scincidae	1	1	REPT291-12	1	ZSM 233/2003
461	X2002_1599	Paroedura	bastardi	Toliara	Gekkonidae	1	1	REPT292-12	1	ZSM 951/2003		(yes)
273	X2002_2048	Pygomeles	braconnieri	Ifaty	Scincidae	1	1	REPT293-12	1
371	X2002_2051	Voeltzkowia	petiti	Ifaty	Scincidae	1	1	REPT294-12	1	ZSM 228/2003		(yes)
274	X2002_2237	Matoatoa	brevipes	Toliara	Gekkonidae	1	1	REPT295-12	1
463	X2002_299	Phelsuma	lineata	Ranomafana	Gekkonidae	1	1	REPT296-12	1	UADBA 20727
462	X2002_3032	Phelsuma	lineata_lineata	Andasibe	Gekkonidae	1	1	REPT001-12	1	UADBA uncat.
265	X2002_321	Calumma	glawi	Ranomafana_Vohiparara	Chamaeleonidae	1	1	REPT297-12	1	FG/MV 2002-321		yes
344	X2002_500	Phelsuma	madagascariensis	Ambohitsara	Gekkonidae	1	1	REPT298-12	1	ZSM 737/2003
267	X2002_653	Lygodactylus	pictus	Ranomafana NP	Gekkonidae	1	1	REPT299-12	1	ZSM 796/2003
264	X2002_72	Lygodactylus	aff_pictus	Ambositra	Gekkonidae	1	1	REPT300-12	1	ZMA 19531
268	X2002_721	Lygodactylus	madagascariensis	Manongarivo	Gekkonidae	1	1	REPT301-12	1	ZSM 813/2003
391	X2002_724	Brookesia	minima	Manongarivo	Chamaeleonidae	1	1	REPT396-12	1	UADBA uncat.
347	X2002_833	Lygodactylus	rarus	Ankarana	Gekkonidae	1	1	REPT302-12	1	ZSM 860/2003		yes
269	X2002_941	Lygodactylus	rarus	Ankarana	Gekkonidae	1	NA	REPT303-12	1	ZSM 913/2003		double
260	X2002A100	Acrantophis	dumerili	Berenty	Boidae	1	1	REPT304-12	1	not collected
259	X2002A17	Phelsuma	pusilla	Maroantsetra	Gekkonidae	1	1	REPT305-12	1
261	X2002A6	Amphiglossus	melanurus	Maroantsetra	Scincidae	1	1	REPT306-12	1
262	X2002D2	Calumma	globifer	Mandraka	Chamaeleonidae	1	1	REPT307-12	1			(yes)
263	X2002D6	Calumma	malthe	Mantady	Chamaeleonidae	1	1	REPT308-12	1
141	X284	Furcifer	balteatus	Ambatolahy	Chamaeleonidae	1	1	REPT309-12	1	ZSM 682/2003
140	X285	Calumma	oshaughnessyi	Ranomafana	Chamaeleonidae	1	1	REPT310-12	1	ZSM 683/2003
139	X983	Brookesia	therezieni	Andasibe	Chamaeleonidae	1	1	REPT311-12	1			yes
138	X988	Brookesia	thieli	Vohidrazana	Chamaeleonidae	1	1	REPT312-12	1
402	ZMFK62235	Liopholidophis	sp_014	Andasibe	Lamprophiidae	1	1	REPT313-12	1	ZFMK 62235	HT desig	yes desig
451	ZSM112_2009	Pyxis	arachnoides	no_locality	Testudinidae	1	1	REPT314-12	1	ZSM 112/2009
329	ZSM119_2009	Astrochelys	radiata	no_locality	Testudinidae	1	1	REPT315-12	1	ZSM 119/2009
237	ZSM25_2009	Lycodryas	gaimardii	no_locality	Lamprophiidae	1	1	REPT316-12	1	ZSM 25/2009
328	ZSM288_2002	Amphiglossus	crenni	Andasibe	Scincidae	1	1	REPT317-12	1	ZSM 288/2002		(yes)
447	ZSM615_2009	Phelsuma	hoeschi	Vatomandry	Gekkonidae	1	1	REPT318-12	1	ZSM 615/2009	PT	(yes)
454	ZSM636_2006	Phelsuma	ravenala	Mananjary	Gekkonidae	1	1	REPT319-12	1	ZSM 636/2006		yes
331	ZSM683_2006	Phelsuma	berghofi	Somisiky	Gekkonidae	1	1	REPT320-12	1	ZSM 683/2006		yes
332	ZSM684_2006	Phelsuma	berghofi	Somisiky	Gekkonidae	1	NA	REPT321-12	1	ZSM 684/2006		double
335	ZSM685_2006	Phelsuma	klemmeri	no_locality	Gekkonidae	1	NA	REPT322-12	1	ZSM 685/2006
333	ZSM686_2006	Phelsuma	flavigularis	no_locality	Gekkonidae	1	NA	REPT323-12	1	ZSM 686/2006
445	ZSM688_2006	Phelsuma	serraticauda	Ivoloina	Gekkonidae	1	1	REPT324-12	1	ZSM 688/2006		yes
327	ZSM70_2009	Uroplatus	pietschmanni	no_locality	Gekkonidae	1	1	REPT325-12	1	ZSM 70/2009
340	ZSM78_2009	Uroplatus	lineatus	no_locality	Gekkonidae	1	1	REPT326-12	1	ZSM 78/2009
455	2000_C1	Uroplatus	henkeli	Nosy_Be	Gekkonidae	NA	NA		NA	not collected		yes
382	2001A43	Trachylepis	comorensis	Nosy_Tanikely	Scincidae	NA	NA			ZSM 515/2001
381	2001B20	Paroedura	vazimba	Ankarafantsika	Gekkonidae	NA	NA			ZSM 481/2001
388	2002_E6	Kinixys	belliana	na	Testudinidae	NA	NA			not collected		yesNA
322	D5871	Exallodontophis	albignaci	Angozongahy	Lamprophiidae	1	1
50	F1065	Lygodactylus	madagascariensis_petteri	Mont_dAmbre	Gekkonidae	NA	NA			ZSM 2087/2007		yesNA
174	F11	Lygodactylus	pictus	Antsirabe	Gekkonidae	NA	NA			ZSM 10/2004
61	F1164	Uroplatus	aff_henkeli	Orangea	Gekkonidae	NA	NA			ZSM 2134/2007	PT desig	yesNA
412	F1362	Pseudoxyrhopus	ambreensis	Mont_dAmbre	Lamprophiidae	NA	NA			UADBA uncat.		yesNA
311	F1637	Zonosaurus	tsingy	Ankarana	Gerrhosauridae	NA	NA			ZSM 1503/2008		yesNA
84	F1777	Thamnosophis	martae	Mont_des_Francais	Lamprophiidae	NA	NA			UADBA uncat.		yesNA
470	F1876	Uroplatus	ebenaui	Foret_dAmbre	Gekkonidae	NA	NA			ZSM 2028/2008
93	F1911	Liophidium	therezieni	Ampombofofo	Lamprophiidae	NA	NA			ZSM 1612/2008
366	F1913	Typhlops	microcephalus	Ampombofofo	Typhlopidae	NA	NA			ZSM 1588/2008
69	F2393	Lygodactylus	montanus	Andohahela	Gekkonidae	NA	NA			ZSM 5119/2005
190	F2393	Lygodactylus	montanus	Andohahela	Gekkonidae	NA	NA
314	F2393	Lygodactylus	montanus	Andohahela	Gekkonidae	NA	NA
353	F2393	Lygodactylus	montanus	Andohahela	Gekkonidae	NA	NA
354	F2394	Lygodactylus	montanus	Andohahela	Gekkonidae	NA	NA			ZSM 5120/2005
76	F2638	Phelsuma	quadriocellata	Ste_Luce	Gekkonidae	NA	NA			UADBA uncat.
195	F2640	Phelsuma	quadriocellata	Ste_Luce	Gekkonidae	NA	NA			ZSM 346/2005
320	F2703	Phelsuma	pronki	Moramanga	Gekkonidae	NA	NA			ZSM 345/2005
199	F2705	Phelsuma	laticauda	Antalaha_airport	Gekkonidae	1	1
377	F2782	Zonosaurus	subunicolor	Marojejy	Gerrhosauridae	1	NA
184	F314	Pelomedusa	subrufa	Ambondro_Tsiombe	Pelomedusidae	NA	NA			UADBA uncat.
100	F3157	Pseudoxyrhopus	ambreensis	Foret_dAmbre	Lamprophiidae	NA	NA			UADBA uncat.
368	F3166	Typhlops	domerguei	Ranomafana	Typhlopidae	NA	NA			ZSM 1590/2008		yesNA
350	F46	Oplurus	grandidieri	Zazafotsy	Iguanidae	NA	NA			ZSM 30/2004
475	F465	Pseudoxyrhopus	ambreensis	Mont_dAmbre	Lamprophiidae	NA	NA			ZSM 237/2004		double
163	F541	Lygodactylus	expectatus	Ankarana	Gekkonidae	NA	NA			ZSM 282/2004		yesNA
167	F595	Zonosaurus	tsingy	Ankarana	Gerrhosauridae	NA	NA			ZSM 309/2004
169	F604	Uroplatus	aff_henkeli	Ankarana	Gekkonidae	NA	NA			ZSM 314/2004
171	F613	Lygodactylus	guibei	Moramanga_region	Gekkonidae	NA	NA			ZSM 319/2004
172	F619	Uroplatus	finiavana	Mont_dAmbre	Gekkonidae	NA	NA			ZSM 322/2004
363	F624	Uroplatus	finiavana	Mont_dAmbre	Gekkonidae	NA	NA			ZSM 327/2004	PT	yesNA
356	F627	Lygodactylus	guibei	Moramanga_region	Gekkonidae	NA	NA			ZSM 330/2004
307	F663	Zonosaurus	bemaraha	Ts_de_Bemaraha	Gerrhosauridae	1	1
214	F723	Paroedura	homalorhina	Ts_de_Bemaraha	Gekkonidae	NA	NA			ZSM 27/2006
215	F755	Paroedura	tanjaka	Ts_de_Bemaraha	Gekkonidae	NA	NA			ZSM 43/2006		yesNA
217	F767	Lygodactylus	klemmeri	Ts_de_Bemaraha	Gekkonidae	NA	NA			ZSM 46/2006		yesNA
308	F767	Lygodactylus	klemmeri	Ts_de_Bemaraha	Gekkonidae	NA	NA
357	F767	Lygodactylus	klemmeri	Ts_de_Bemaraha	Gekkonidae	NA	NA
359	F768	Lygodactylus	klemmeri	Ts_de_Bemaraha	Gekkonidae	NA	NA			ZSM 47/2006		double
364	F881	Phelsuma	borai	Ts_de_Bemaraha	Gekkonidae	1	1
227	F991	Paroedura	sp_nov	Ts_de_Bemaraha	Gekkonidae	NA	NA			ZSM 163/2006
109	I28611	Micropisthodon	ochraceus	Nosy_Mangabe	Lamprophiidae	NA	NA
118	I28623	Liopholidophis	sexlineatus	Mandraka	Lamprophiidae	NA	NA			UADBA (FGMV 2000-38)
121	I28627	Pseudoxyrhopus	ambreensis	Mont_dAmbre	Lamprophiidae	NA	NA					double
400	I28627	Pseudoxyrhopus	ambreensis	Mont_dAmbre	Lamprophiidae	NA	NA
401	I28701	Phisalixella	arctifasciata	Andasibe	Lamprophiidae	1	1
132	I29367	Lycodryas	sanctijohannis	Mayotte	Lamprophiidae	NA	NA			ZSM 665/2000
134	I29369	Lycodryas	sanctijohannis	Grande_Comore	Lamprophiidae	NA	NA			ZSM 703/2000
135	I29407	Heteroliodon	occipitalis	Basibasy	Lamprophiidae	NA	NA			not collected
28	M07_1	Liopholidophis	dolicocercus	Ranomafana	Lamprophiidae	NA	NA
404	M07_1	Liopholidophis	dolicocercus	Ranomafana	Lamprophiidae	NA	NA
398	M109	Zonosaurus	aeneus	Ranomafana	Gerrhosauridae	1	NA
483	M11308	Uroplatus	aff_ebenaui	Makira	Gekkonidae	NA	NA			ZSM 634/2009
352	M11312	Lygodactylus	bivittis	Makira	Gekkonidae	NA	NA			ZSM 526/2009
485	M12277	Uroplatus	aff_ebenaui	Tsaratanana	Gekkonidae	NA	NA			uncat.
417	M12280	Uroplatus	aff_ebenaui	Analabe	Gekkonidae	NA	NA			uncat.
420	M12388	Uroplatus	aff_ebenaui	Matsaborimaika	Gekkonidae	NA	NA			uncat.
486	M12388	Uroplatus	aff_ebenaui	Tsaratanana	Gekkonidae	NA	NA			uncat.
145	M2030	Uroplatus	aff_ebenaui	Marojejy	Gekkonidae	NA	NA			ZSM 79/2005
146	M2031	Madascincus	cf_stumpffi	Marojejy	Scincidae	1	1
148	M2038	Calumma	malthe	Marojejy	Chamaeleonidae	NA	NA			ZSM 71/2005
290	M2252	Madascincus	mouroundavae	Andasibe	Scincidae	1	1
490	M3643	Phelsuma	lineata_bombetokensis	Ankarafantsika	Gekkonidae	NA	NA			uncat.
280	M5467	Ithycyphus	goudoti	Manombo	Lamprophiidae	NA	NA			uncat.
3	M5523	Paroedura	androyensis	no_locality	Gekkonidae	NA	NA			uncat.
4	M5529	Oplurus	grandidieri	no_locality	Iguanidae	NA	NA			uncat.
7	M5539	Voeltzkowia	sp_"pallida"	Anakao	Scincidae	NA	NA			UADBA uncat.
285	M608	Madascincus	melanopleura	Ambatolahy_forest	Scincidae	NA	NA			UADBA uncat.
11	M862	Paroedura	gracilis	Marojejy	Gekkonidae	NA	NA			UADBA uncat.
446	P_kely	Phelsuma	kely	Lac Ampitabe	Gekkonidae	NA	NA					yesNA
334	Ph_kely	Phelsuma	kely	na	Gekkonidae	NA	NA
481	PSG1142	Pelusios	subniger	na	Pelomedusidae	NA	NA
249	X2001B08	Calumma	gallus	Vohidrazana	Chamaeleonidae	NA	NA			ZSM 550/2001?
251	X2001B20	Paroedura	vazimba	Ankarafantsika	Gekkonidae	NA	NA			ZSM 481/2001		yesNA
365	X2002_3100	Uroplatus	phantasticus	na	Gekkonidae	NA	NA
464	X2002_640	Uroplatus	phantasticus	Ranomafana	Gekkonidae	NA	NA			ZMA
266	X2002_641	Uroplatus	phantasticus	Ranomafana NP	Gekkonidae	NA	NA			UADBA 21091
345	X2002_941	Lygodactylus	rarus	Ankarana	Gekkonidae	1	NA
387	X2002D6	Calumma	malthe	Mantady	Chamaeleonidae	1	1
338	ZSM108_2009	Pyxis	planicauda	no_locality	Testudinidae	NA	NA			ZSM 108/2009
339	ZSM109_2009	Pyxis	planicauda	no_locality	Testudinidae	NA	NA			ZSM 109/2009
453	ZSM109_2009	Pyxis	planicauda	no_locality	Testudinidae	NA	NA			ZSM 109/2009
444	ZSM110_2009	Pyxis	planicauda	no_locality	Testudinidae	NA	NA			ZSM 110/2009
336	ZSM114_2009	Pyxis	arachnoides	no_locality	Testudinidae	NA	NA			ZSM 114/2009
337	ZSM115_2009	Pyxis	arachnoides	no_locality	Testudinidae	NA	NA			ZSM 115/2009
449	ZSM116_2009	Pyxis	arachnoides	no_locality	Testudinidae	NA	NA			ZSM 116/2009
330	ZSM120_2009	Astrochelys	radiata	no_locality	Testudinidae	NA	NA			ZSM 120/2009
452	ZSM612_2009	Phelsuma	vanheygeni	Djangoa	Gekkonidae	NA	NA			ZSM 612/2009		yesNA
341	ZSM74_2009	Uroplatus	lineatus	no_locality	Gekkonidae	NA	NA			ZSM 74/2009
	468 specimens (+ 21 duplicates)
	489 samples (duplicates included)			INC: included in the analyses
	duplicates			CN: catalogue number
				TS: type status
				TL: sample from type locality		407	390		396
				NA and na: not available
				HT: holotype
				PT: paratype
				desig: designated
				yes: sample from type locality
				(yes): sample from the region of type locality
				yes desig: sample from type locality of designated type specimen
